# Supplementary material for: New Approaches in Motor Intervention for Infants Aged 0–2 Years with or at High Risk of Unilateral or Bilateral Cerebral Palsy: A Systematic Review
Source: Children (Basel). 2026 May 30;13(6):762. doi: 10.3390/children13060762 (PMC13296985; doi:10.3390/children13060762)
Supplement: Supplementary file 1 [file children-13-00762-s001.zip]

Archive with 4 entries (4 files):
- File S1 search strategies.pdf
- File S2 PRISMA_2020_checklist_MV.pdf
- File S3 PRISMA_2020_abstract_checklist_MV.pdf
- File S4 summarized excluded.pdf
